# Supplementary material for: TET1 Inhibition Promotes Therapeutic Sensitivity in TP53‐Mutant GBM by Influencing Genome Fragility and Altering TAMs Biology
Source: Adv Sci (Weinh). 2026 Jul 11:e76517. Online ahead of print. doi: 10.1002/advs.76517 (PMC13355933; doi:10.1002/advs.76517)
Supplement: Supplementary file 2 — Supporting File 2: advs76517‐sup‐0002‐TableS1.xlsx. [file ADVS-9999-e76517-s001.xlsx]

## Sheet: Primer sequence
Supplementary Table1
Primer Sequence
qPCR
RNA	TET1	(F) TTTTGTGTGCCTTAGATTTCCG	(R) CTAAAACATAATCTCGCAAGGG
	ROS1	(F) TTTGTCTGCTGAATGAACCCCAA	(R) ATGCATCCGTTCCAAGTAGACAC
	MSH2	(F) ATCATTCTCCTTGGATGCCTTAT	(R) CTTCTTCTGGTTCGTCAGTATAGA
	MSH6	(F) CCTTCACTCTCACTATCC	(R) GAATTTAAGCCAGACACTAA
	PARP1	(F) CAGAGTATGCCAAGTCCAACAGAAG	(R) CCAGCGGTCAATCATGCCTA
	RAD51	(F) GGGGTGATCAGTTTCTGTTGC	(R)GCACAATCATCTGCAAGTGGG
	FEN1	(F) CACCTGATGGGCATGTTCTAC	(R) CTCGCCTGACTTGAGCTGT
	GAPDH	(F) GCACCGTCAAGGCTGAGAAC	(R) TGGTGAAGACGCCAGTGGA
DNA	IFNB1	(F) GGTTACCTCCGAAACTGAAGA	(R) CCTTTCATATGCAGTACATTAGCC
	Telomere	(F) CGGTTTGTTTGGGTTTGGGTTTGGGTTTGGGTTTGGGTT	(R) GGCTTGCCTTACCCTTACCCTTACCCTTACCCTTACCCT
Pyrophosphate Sequencing
ROS1-promoter	Amplification	(F) TTATTTAAGAAAATAAGGAGGTTGG	(BR) CCRCCACCATACCCAACTAAT 5'-end biotin labeling
	Sequencing	(position 1-3) AGGAGGTTGGTTTGTTGTAT	(position 4-6) GTAATTTTAGTATTTTTGGAGGT
ChIP-qPCR
DNA	ROS1	(F) AAATCCAATCAAAAGACG	(R) CTCAGCCTCCCGAGTAGC
